# Supplementary material for: Insights into the Potential of the Atlantic Cod Gut Microbiome as Biomarker of Oil Contamination in the Marine Environment
Source: Microorganisms. 2019 Jul 22;7(7):209. doi: 10.3390/microorganisms7070209 (PMC6680985; doi:10.3390/microorganisms7070209)
Supplement: Supplementary file 1 [file microorganisms-07-00209-s001.zip]

Archive with 2 entries (2 files):
- Suppl Material.docx
- Table s1.xlsx
