# Supplementary material for: Insights into the Potential of the Atlantic Cod Gut Microbiome as Biomarker of Oil Contamination in the Marine Environment
Source: Microorganisms. 2019 Jul 22;7(7):209. doi: 10.3390/microorganisms7070209 (PMC6680985; doi:10.3390/microorganisms7070209)
Supplement: Supplementary file 1 [file microorganisms-07-00209-s001.zip › Table s1.xlsx]

## Sheet: Plan1
		Table S1. Bacterial genera able to grow using hydrocarbons as a sole source of carbon and energy.
		Bacteria	Substrate	Phylum; Class	Order
		Achromobacter	Gas oil	Proteobacteria; Betaproteobacteria	Burkholderiales
		Acidovorax	Phenanthrene	Proteobacteria; Betaproteobacteria	Burkholderiales
		Acinetobacter	Gas oil	Proteobacteria; Gammaproteobacteria	Pseudomonadales
		Actinomyces	Crude oil	Actinobacteria	Actinomycetales
		Aeromonas	Diesel oil	Proteobacteria; Gammaproteobacteria	Aeromonadales
		Agrobacterium	Gas oiloline	Proteobacteria; Alphaproteobacteria	Rhizobiales
		Alcaligenes	Gas oil	Proteobacteria; Betaproteobacteria	Burkholderiales
		Alcanivorax	Alkanes	Proteobacteria; Gammaproteobacteria	Oceanospirillales
		Alteromonas	Crude oil	Proteobacteria; Gammaproteobacteria	Alteromonadales
		Arthrobacter	Gas oil	Actinobacteria	Actinomycetales
		Azoarcus	Toluene	Proteobacteria; Betaproteobacteria	Rhodocyclales
		Azospirillum	Jet	Proteobacteria; Alphaproteobacteria	Rhodospirillales
		Azotobacter	Crude oil	Proteobacteria; Gammaproteobacteria	Pseudomonadales
		Bacillus	Toluene	Firmicutes	Bacillales
		Beijerinckia	Phenanthrene	Proteobacteria; Alphaproteobacteria	Rhizobiales
		Brevibacterium	Alkanes	Actinobacteria	Actinomycetales
		Brevundimonas	Fuel	Proteobacteria; Alphaproteobacteria	Caulobacterales
		Burkholderia	Toluene	Proteobacteria; Betaproteobacteria	Burkholderiales
		Citrobacter	Asphaltenes	Proteobacteria; Gammaproteobacteria	Enterobacteriales
		Clavibacter	Naphthalene	Actinobacteria	Actinomycetales
		Comamonas	Phenanthrene	Proteobacteria; Betaproteobacteria	Burkholderiales
		Corynebacterium	Fuel	Actinobacteria	Actinomycetales
		Cycloclasticus	Biphenyl	Proteobacteria; Gammaproteobacteria	Thiotrichales
		Cytophaga	Crude oil	Bacteroidetes	Cytophagales
		Desulfatibacillum	Alkanes	Proteobacteria; Deltaproteobacteria	Desulfobacterales
		Desulfobacterium	Xylene	Proteobacteria; Deltaproteobacteria	Desulfobacterales
		Desulfobacula	Toluene	Proteobacteria; Deltaproteobacteria	Desulfobacterales
		Desulfosarcina	Xylene	Proteobacteria; Deltaproteobacteria	Desulfobacterales
		Desulfosporosinus	Gasoline	Firmicutes	Clostridiales
		Dietzia	Alkanes	Actinobacteria	Actinomycetales
		Enterobacter	Alkanes	Proteobacteria; Gammaproteobacteria	Enterobacteriales
		Erwinia	Alkanes	Proteobacteria; Gammaproteobacteria	Enterobacteriales
		Flavobacterium	Diesel oil	Bacteroidetes	Flavobacteriales
		Geobacillus	Crude oil	Firmicutes	Bacillales
		Geobacter	Toluene	Proteobacteria; Deltaproteobacteria	Desulfuromonadales
		Gordonia	Alkanes	Actinobacteria	Actinomycetales
		Klebsiella	Crude oil	Proteobacteria; Gammaproteobacteria	Enterobacteriales
		Lactobacillus	Crude oil	Firmicutes	Lactobacillales
		Leucothrix	Crude oil	Proteobacteria; Gammaproteobacteria	Thiotrichales
		Lysinibacillus	Asphaltenes	Firmicutes	Bacillales
		Marinobacter	Crude oil	Proteobacteria; Gammaproteobacteria	Alteromonadales
		Micrococcus	Hexadecane	Actinobacteria	Actinomycetales
		Moraxella	Biphenyl	Proteobacteria; Gammaproteobacteria	Pseudomonadales
		Mycobacterium	Phenanthrene	Actinobacteria	Actinomycetales
		Neptunomonas	Napthalenes	Proteobacteria; Gammaproteobacteria	Oceanospirillales
		Novosphingobium	Phenanthrene, Phenol	Proteobacteria; Alphaproteobacteria	Sphingomonadales
		Ochrobactrum	Diesel	Proteobacteria; Alphaproteobacteria	Rhizobiales
		Oleispira	Alkanes	Proteobacteria; Gammaproteobacteria	Oceanospirillales
		Paenibacillus	Phenanthrene	Firmicutes	Bacillales
		Pasteurella	Fluoranthene	Proteobacteria; Gammaproteobacteria	Pasteurellales
		Peptococcus	Crude oil	Firmicutes	Clostridiales
		Proteus	Crude oil	Proteobacteria; Gammaproteobacteria	Enterobacteriales
		Pseudomonas	Gas oil	Proteobacteria; Gammaproteobacteria	Pseudomonadales
		Ralstonia	Toluene	Proteobacteria; Betaproteobacteria	Burkholderiales
		Rhodococcus	Phenanthrene	Actinobacteria	Actinomycetales
		Sarcina	Crude oil	Firmicutes	Clostridiales
		Serratia	Crude oil	Proteobacteria; Gammaproteobacteria	Enterobacteriales
		Sphaerotilus	Crude oil	Proteobacteria; Betaproteobacteria	Burkholderiales
		Sphingomonas	Toluene	Proteobacteria; Alphaproteobacteria	Sphingomonadales
		Shewanella	Crude oil, acetaldehyde	Proteobacteria; Gammaproteobacteria	Alteromonadales
		Staphylococcus	Diesel	Firmicutes	Bacillales
		Stenotrophomonas	Pyrene	Proteobacteria; Gammaproteobacteria	Xanthomonadales
		Streptomyces	Alkanes	Actinobacteria	Actinomycetales
		Vibrio	Phenanthrene	Proteobacteria; Gammaproteobacteria	Vibrionales
		Xanthomonas	Phenanthrene	Proteobacteria; Gammaproteobacteria	Xanthomonadales
